# Supplementary material for: Nutritional Assessment of Children and Adolescents with Cancer in Various Resource Settings
Source: Cancers (Basel). 2026 Mar 8;18(5):873. doi: 10.3390/cancers18050873 (PMC12984784; doi:10.3390/cancers18050873)
Supplement: Supplementary file 1 [file cancers-18-00873-s001.zip]

Archive with 1 entries (1 files):
- cancers-4137507-supplementary.pdf
